# Supplementary material for: SiMPL Wildlife Magnets: A Camera Trap Tool for Detecting All Creatures Great and Small
Source: Ecol Evol. 2025 Dec 17;15(12):e72342. doi: 10.1002/ece3.72342 (PMC12711379; doi:10.1002/ece3.72342)
Supplement: Supplementary file 2 — Data S1: ece372342‐sup‐0002‐DataS1.zip. [file ECE3-15-e72342-s002.zip]

Archive with 3 entries (3 files):
- ece372342-sup-0002-DataS1.Rmd
- ece372342-sup-0003-DataS2.R
- ece372342-sup-0004-DataS3.csv
