# Supplementary material for: SiMPL Wildlife Magnets: A Camera Trap Tool for Detecting All Creatures Great and Small
Source: Ecol Evol. 2025 Dec 17;15(12):e72342. doi: 10.1002/ece3.72342 (PMC12711379; doi:10.1002/ece3.72342)
Supplement: Supplementary file 2 — Data S1: ece372342‐sup‐0002‐DataS1.zip. [file ECE3-15-e72342-s002.zip › ece372342-sup-0002-DataS1.Rmd]

---
title: "README"
author: 
date: "2025-09-01"
output: html_document
---

# SiMPL Wildlife Magnets: A camera trap tool for detecting all creatures great and small

Small mammals compose a substantial portion of the seed predators and dispersers, as well as the prey, in many ecosystems. Nevertheless, information on distribution and habitat use is limited, partly because inexpensive, minimally -invasive surveying of small mammals has remained challenging. We created the SiMPL wildlife magnet – a baited camera trap design that allows passive monitoring of wildlife, especially small- to medium-sized mammals. The SiMPL magnet is inexpensive and easy to construct. To evaluate its effectiveness, we conducted a case study using 10 sites operating for two years along an elevation gradient in the White Mountains of the northeastern U.S. We found that the SiMPL wildlife magnet can be used to detect rodents, mesocarnivores, and, to a lesser extent, ungulates. We examined how detection probability of mammal species changed with the inclusion of a SiMPL wildlife magnet using data from pre-and post-establishment. We found a significant increase in community-level detection probability with the use of SiMPL magnets and for some species, including red squirrels (Tamiasciurus hudsonicus), American marten (Martes americana), and fisher (Pekania pennanti). Moreover, we were able to capture more species with SiMPL magnets than without, including flying squirrels (Glaucomys spp.), various Cricetidae spp., black bears (Ursus americanus), moose (Alces alces), owls and other birds. The SiMPL wildlife magnet is an effective, low-cost method for surveying wildlife communities, especially rodents and mesocarnivores. It addresses the limited range view presented by other techniques for capturing small mammals on camera traps and enables efficient collection of phenology data, including vegetation and snowpack. This tool has several applications, including monitoring species’ responses to silvicultural practices and global change.

Our dataset allows the user to replicate results of the study (see description below). **We politely request to be contacted by parties interested in data reuse to discuss collaboration**.

## Description of the data and file structure


The data contains a csv file named "simpl_data.csv". The data contains tagged camera trap data from June 2016- June 2018. The structure of the data are as follows, where each row is a tag (multiple tags can be applied on one photo):

*Location = camera site name 
*yrwk = week of study (starting in June 2016 and ending in June 2018
*Method = indicates absence (No Magnet) or presence (Magnet) of SiMPL Magnets at location 
*TSC = Time since camera check (number of weeks that have elapsed since the camera was checked)
*Marten = Detections of American marten (Martes americanus)
*Bear = Detections of black bears (Ursus americanus)
*Fisher = Detections of fishers (Pekania pennanti)
*Flysquirrel = Detections of flying squirrel (Glaucomys spp.)
*Moose = Detections of moose (Alces alces)
*Squirrel = Detections of red squirrels (Tamiasciurus hudsonicus)
*Hare = Detections of snowshoe hare (Lepus americanus)
*Deer = Detections of white-tailed deer (Odocoileus virginianus)
*Total = Detections of at least one of the focal species listed above

The exact locations of the camera sites were not included due to ongoing monitoring of state and/or federally endangered species.

The associated R code (simpl_code.R) can be used to perform the analyses of this study.

## Sharing/Access information

**We politely request to be contacted by parties interested in data reuse to discuss collaboration**.
