# Supplementary material for: SiMPL Wildlife Magnets: A Camera Trap Tool for Detecting All Creatures Great and Small
Source: Ecol Evol. 2025 Dec 17;15(12):e72342. doi: 10.1002/ece3.72342 (PMC12711379; doi:10.1002/ece3.72342)
Supplement: Supplementary file 2 — Data S1: ece372342‐sup‐0002‐DataS1.zip. [file ECE3-15-e72342-s002.zip › ece372342-sup-0003-DataS2.R]

#######################################################################################
# SiMPL Wildlife Magnet: A camera trap tool for detecting all creatures great and small
# Code for modeling detection probability at the community- and individual-level
#######################################################################################

# load libraries
library(glmmTMB)
library(DHARMa)

# read in data
detections <- read.csv("simpl_data.csv")

#################
# Community model
#################

# run community model
overall.glmm <- glmmTMB(Total ~ Method + (1 | Location), data = detections, family = binomial)

# test GOF (passes the GOF dispersion test)
comb_model_fit <- simulateResiduals(overall.glmm, quantreg = T, n = 10000)

# plot test (includes overdispersion test)
plot(comb_model_fit)


####################
# Individual species
####################

##############
# marten model
mart.glmm <- glmmTMB(Marten ~ Method + TSC + (1 | Location), data = detections, family = binomial)

# test GOF (passes the GOF dispersion test)
mart_model_fit <- simulateResiduals(mart.glmm, quantreg = T, n = 10000)

# plot test (includes overdispersion test)
plot(mart_model_fit)

##############
# fisher model
fish.glmm <- glmmTMB(Fisher ~ Method + TSC + (1 | Location), data = detections, family = binomial)

# test GOF (passes the GOF dispersion test)
fish_model_fit <- simulateResiduals(fish.glmm, quantreg = T, n = 10000)

# plot test (includes overdispersion test)
plot(fish_model_fit)

##################
# Cricetidae model
mice.glmm <- glmmTMB(Mice ~ Method + TSC + (1 | Location), data = detections, family = binomial)

# test GOF (passes the GOF dispersion test)
mice_model_fit <- simulateResiduals(mice.glmm, quantreg = T, n = 10000)

# plot test (includes overdispersion test)
plot(mice_model_fit)


#######################
# flying squirrel model
flysquirrel.glmm <- glmmTMB(Flysquirrel ~ Method + TSC + (1 | Location), data = detections, family = binomial)

# test GOF (passes the GOF dispersion test)
flysquirrel_model_fit <- simulateResiduals(flysquirrel.glmm, quantreg = T, n = 10000)

# plot test (includes overdispersion test)
plot(flysquirrel_model_fit)


####################
# red squirrel model
squirrel.glmm <- glmmTMB(Squirrel ~ Method + TSC + (1 | Location), data = detections, family = binomial)

# test GOF (passes the GOF dispersion test)
squirrel_model_fit <- simulateResiduals(squirrel.glmm, quantreg = T, n = 10000)

# plot test (includes overdispersion test)
plot(squirrel_model_fit)


######################
# snowhshoe hare model
hare.glmm <- glmmTMB(Hare ~ Method + TSC + (1 | Location), data = detections, family = binomial)

# test GOF (passes the GOF dispersion test)
hare_model_fit <- simulateResiduals(hare.glmm, quantreg = T, n = 10000)

# plot test (includes overdispersion test)
plot(hare_model_fit)


#########################
# white-tailed deer model
deer.glmm <- glmmTMB(Deer ~ Method + TSC + (1 | Location), data = detections, family = binomial)

# test GOF (passes the GOF dispersion test)
deer_model_fit <- simulateResiduals(deer.glmm, quantreg = T, n = 10000)

# plot test (includes overdispersion test)
plot(deer_model_fit)


#############
# moose model
moose.glmm <- glmmTMB(Moose ~ Method + TSC + (1 | Location), data = detections, family = binomial)

# test GOF (passes the GOF dispersion test)
moose_model_fit <- simulateResiduals(moose.glmm, quantreg = T, n = 10000)

# plot test (includes overdispersion test)
plot(moose_model_fit)
