# Supplementary material for: SiMPL Wildlife Magnets: A Camera Trap Tool for Detecting All Creatures Great and Small
Source: Ecol Evol. 2025 Dec 17;15(12):e72342. doi: 10.1002/ece3.72342 (PMC12711379; doi:10.1002/ece3.72342)
Supplement: Supplementary file 2 — Data S1: ece372342‐sup‐0002‐DataS1.zip. [file ECE3-15-e72342-s002.zip › ece372342-sup-0004-DataS3.csv]

Location	yrwk	Method	TSC	Marten	Bear	Fisher	Flysquirrel	Moose	Mice	Squirrel	Hare	Deer	Total
JS1	1	No Magnet	3	0	0	0	0	0	0	0	0	0	0
JS10	1	No Magnet	3	0	0	0	0	0	0	0	0	0	0
JS2	1	No Magnet	2	0	0	0	0	0	0	0	0	0	0
JS3	1	No Magnet	3	0	0	0	0	0	0	0	0	0	0
JS4	1	No Magnet	NA	NA	NA	NA	NA	NA	NA	NA	NA	NA	NA
JS5	1	No Magnet	NA	NA	NA	NA	NA	NA	NA	NA	NA	NA	NA
JS6	1	No Magnet	1	0	0	0	0	0	0	0	0	0	0
JS8	1	No Magnet	1	0	0	0	0	0	0	0	0	0	0
JS9	1	No Magnet	NA	NA	NA	NA	NA	NA	NA	NA	NA	NA	NA
JS1	2	No Magnet	4	0	0	0	0	0	0	0	0	0	0
JS10	2	No Magnet	4	0	0	0	0	0	0	0	0	0	0
JS2	2	No Magnet	3	0	0	0	0	0	0	0	0	0	0
JS3	2	No Magnet	4	0	0	0	0	0	0	0	0	0	0
JS4	2	No Magnet	NA	NA	NA	NA	NA	NA	NA	NA	NA	NA	NA
JS5	2	No Magnet	NA	NA	NA	NA	NA	NA	NA	NA	NA	NA	NA
JS6	2	No Magnet	NA	NA	NA	NA	NA	NA	NA	NA	NA	NA	NA
JS8	2	No Magnet	2	0	0	0	0	0	0	0	0	0	0
JS9	2	No Magnet	NA	NA	NA	NA	NA	NA	NA	NA	NA	NA	NA
JS1	3	No Magnet	5	0	0	0	0	0	0	0	0	0	0
JS10	3	No Magnet	5	0	0	0	0	1	0	0	0	0	0
JS2	3	No Magnet	4	0	0	0	0	0	0	0	0	0	0
JS3	3	No Magnet	5	0	0	0	0	0	0	0	0	0	0
JS4	3	No Magnet	NA	NA	NA	NA	NA	NA	NA	NA	NA	NA	NA
JS5	3	No Magnet	NA	NA	NA	NA	NA	NA	NA	NA	NA	NA	NA
JS6	3	No Magnet	NA	NA	NA	NA	NA	NA	NA	NA	NA	NA	NA
JS8	3	No Magnet	3	0	0	0	0	0	0	0	0	0	0
JS9	3	No Magnet	NA	NA	NA	NA	NA	NA	NA	NA	NA	NA	NA
JS1	4	No Magnet	6	0	0	0	0	0	0	0	1	0	0
JS10	4	No Magnet	6	0	0	0	0	0	0	0	0	0	0
JS2	4	No Magnet	5	0	0	0	0	0	0	0	0	0	0
JS3	4	No Magnet	6	0	0	0	0	0	0	0	0	0	0
JS4	4	No Magnet	NA	NA	NA	NA	NA	NA	NA	NA	NA	NA	NA
JS5	4	No Magnet	NA	NA	NA	NA	NA	NA	NA	NA	NA	NA	NA
JS6	4	No Magnet	NA	NA	NA	NA	NA	NA	NA	NA	NA	NA	NA
JS8	4	No Magnet	4	0	0	0	0	0	0	0	0	1	0
JS9	4	No Magnet	NA	NA	NA	NA	NA	NA	NA	NA	NA	NA	NA
JS1	5	No Magnet	7	0	0	0	0	0	0	0	0	0	0
JS10	5	No Magnet	7	0	0	0	0	0	0	0	0	0	0
JS2	5	No Magnet	6	0	0	0	0	0	0	0	0	1	0
JS3	5	No Magnet	7	0	0	0	0	0	0	0	0	0	0
JS4	5	No Magnet	NA	NA	NA	NA	NA	NA	NA	NA	NA	NA	NA
JS5	5	No Magnet	NA	NA	NA	NA	NA	NA	NA	NA	NA	NA	NA
JS6	5	No Magnet	NA	NA	NA	NA	NA	NA	NA	NA	NA	NA	NA
JS8	5	No Magnet	5	0	0	0	0	0	0	0	0	1	0
JS9	5	No Magnet	NA	NA	NA	NA	NA	NA	NA	NA	NA	NA	NA
JS1	6	No Magnet	8	0	0	0	0	0	0	0	0	0	0
JS10	6	No Magnet	8	0	0	0	0	0	0	0	0	0	0
JS2	6	No Magnet	7	0	0	0	0	0	0	0	0	0	0
JS3	6	No Magnet	8	0	0	0	0	0	0	0	0	0	0
JS4	6	No Magnet	NA	NA	NA	NA	NA	NA	NA	NA	NA	NA	NA
JS5	6	No Magnet	NA	NA	NA	NA	NA	NA	NA	NA	NA	NA	NA
JS6	6	No Magnet	NA	NA	NA	NA	NA	NA	NA	NA	NA	NA	NA
JS8	6	No Magnet	6	0	0	0	0	0	0	0	0	0	0
JS9	6	No Magnet	NA	NA	NA	NA	NA	NA	NA	NA	NA	NA	NA
JS1	7	No Magnet	9	0	1	0	0	0	0	0	0	0	0
JS10	7	No Magnet	9	0	0	0	0	0	0	0	0	0	0
JS2	7	No Magnet	8	0	0	0	0	0	0	0	0	0	0
JS3	7	No Magnet	9	0	0	0	0	0	0	0	0	0	0
JS4	7	No Magnet	NA	NA	NA	NA	NA	NA	NA	NA	NA	NA	NA
JS5	7	No Magnet	NA	NA	NA	NA	NA	NA	NA	NA	NA	NA	NA
JS6	7	No Magnet	NA	NA	NA	NA	NA	NA	NA	NA	NA	NA	NA
JS8	7	No Magnet	7	0	0	0	0	0	0	0	0	0	0
JS9	7	No Magnet	NA	NA	NA	NA	NA	NA	NA	NA	NA	NA	NA
JS1	8	No Magnet	10	0	0	0	0	0	0	0	0	0	0
JS10	8	No Magnet	10	0	0	0	0	0	0	0	0	0	0
JS2	8	No Magnet	9	0	0	0	0	0	0	0	1	0	0
JS3	8	No Magnet	10	0	0	0	0	0	0	0	0	0	0
JS4	8	No Magnet	1	0	0	0	0	0	0	0	0	1	0
JS5	8	No Magnet	NA	NA	NA	NA	NA	NA	NA	NA	NA	NA	NA
JS6	8	No Magnet	NA	NA	NA	NA	NA	NA	NA	NA	NA	NA	NA
JS8	8	No Magnet	8	0	0	0	0	0	0	0	0	0	0
JS9	8	No Magnet	NA	NA	NA	NA	NA	NA	NA	NA	NA	NA	NA
JS1	9	No Magnet	11	0	0	0	0	0	0	0	0	0	0
JS10	9	No Magnet	11	0	0	0	0	0	0	0	0	0	0
JS2	9	No Magnet	10	0	0	0	0	0	0	0	0	0	0
JS3	9	No Magnet	11	0	0	0	0	0	0	0	0	0	0
JS4	9	No Magnet	2	0	0	0	0	0	0	0	0	0	0
JS5	9	No Magnet	NA	NA	NA	NA	NA	NA	NA	NA	NA	NA	NA
JS6	9	No Magnet	NA	NA	NA	NA	NA	NA	NA	NA	NA	NA	NA
JS8	9	No Magnet	9	0	0	0	0	0	0	0	0	1	0
JS9	9	No Magnet	NA	NA	NA	NA	NA	NA	NA	NA	NA	NA	NA
JS1	10	No Magnet	12	0	0	0	0	0	0	0	1	0	0
JS10	10	No Magnet	12	0	0	0	0	0	0	0	0	0	0
JS2	10	No Magnet	11	0	0	0	0	0	0	0	0	0	0
JS3	10	No Magnet	12	0	0	0	0	0	0	0	0	0	0
JS4	10	No Magnet	3	0	0	0	0	0	0	0	0	0	0
JS5	10	No Magnet	NA	NA	NA	NA	NA	NA	NA	NA	NA	NA	NA
JS6	10	No Magnet	NA	NA	NA	NA	NA	NA	NA	NA	NA	NA	NA
JS8	10	No Magnet	10	0	0	0	0	0	0	0	0	1	0
JS9	10	No Magnet	NA	NA	NA	NA	NA	NA	NA	NA	NA	NA	NA
JS1	11	No Magnet	13	0	0	0	0	0	0	1	1	0	1
JS10	11	No Magnet	13	0	0	0	0	0	0	0	0	0	0
JS2	11	No Magnet	12	0	0	0	0	0	0	0	0	0	0
JS3	11	No Magnet	13	0	0	0	0	0	0	0	0	0	0
JS4	11	No Magnet	4	0	0	0	0	0	0	0	0	0	0
JS5	11	No Magnet	NA	NA	NA	NA	NA	NA	NA	NA	NA	NA	NA
JS6	11	No Magnet	NA	NA	NA	NA	NA	NA	NA	NA	NA	NA	NA
JS8	11	No Magnet	11	0	0	0	0	0	0	0	0	0	0
JS9	11	No Magnet	NA	NA	NA	NA	NA	NA	NA	NA	NA	NA	NA
JS1	12	No Magnet	14	0	0	0	0	0	0	0	1	0	0
JS10	12	No Magnet	14	0	0	0	0	0	0	0	0	0	0
JS2	12	No Magnet	13	0	0	0	0	0	0	0	1	0	0
JS3	12	No Magnet	14	0	0	0	0	0	0	0	0	0	0
JS4	12	No Magnet	5	0	0	0	0	0	0	0	0	0	0
JS5	12	No Magnet	NA	NA	NA	NA	NA	NA	NA	NA	NA	NA	NA
JS6	12	No Magnet	NA	NA	NA	NA	NA	NA	NA	NA	NA	NA	NA
JS8	12	No Magnet	12	0	0	0	0	1	0	0	0	1	1
JS9	12	No Magnet	NA	NA	NA	NA	NA	NA	NA	NA	NA	NA	NA
JS1	13	No Magnet	15	0	0	0	0	0	0	0	1	0	0
JS10	13	No Magnet	15	0	0	0	0	1	0	0	0	0	0
JS2	13	No Magnet	14	0	0	0	0	0	0	0	0	0	0
JS3	13	No Magnet	15	0	0	0	0	0	0	0	0	0	0
JS4	13	No Magnet	6	0	0	0	0	0	0	0	0	0	0
JS5	13	No Magnet	NA	NA	NA	NA	NA	NA	NA	NA	NA	NA	NA
JS6	13	No Magnet	NA	NA	NA	NA	NA	NA	NA	NA	NA	NA	NA
JS8	13	No Magnet	13	0	0	0	0	0	0	0	0	0	0
JS9	13	No Magnet	NA	NA	NA	NA	NA	NA	NA	NA	NA	NA	NA
JS1	14	No Magnet	16	0	0	0	0	0	0	0	0	0	0
JS10	14	No Magnet	NA	NA	NA	NA	NA	NA	NA	NA	NA	NA	NA
JS2	14	No Magnet	15	0	0	0	0	0	0	0	0	0	0
JS3	14	No Magnet	16	0	0	0	0	0	0	0	0	0	0
JS4	14	No Magnet	7	0	0	0	0	0	0	0	0	0	0
JS5	14	No Magnet	NA	NA	NA	NA	NA	NA	NA	NA	NA	NA	NA
JS6	14	No Magnet	NA	NA	NA	NA	NA	NA	NA	NA	NA	NA	NA
JS8	14	No Magnet	14	0	0	0	0	0	0	0	0	0	0
JS9	14	No Magnet	NA	NA	NA	NA	NA	NA	NA	NA	NA	NA	NA
JS1	15	No Magnet	17	0	0	0	0	0	0	0	0	0	0
JS10	15	No Magnet	NA	NA	NA	NA	NA	NA	NA	NA	NA	NA	NA
JS2	15	No Magnet	16	0	0	0	0	0	0	0	0	0	0
JS3	15	No Magnet	17	0	0	0	0	0	0	0	0	0	0
JS4	15	No Magnet	8	0	0	0	0	0	0	0	0	0	0
JS5	15	No Magnet	NA	NA	NA	NA	NA	NA	NA	NA	NA	NA	NA
JS6	15	No Magnet	NA	NA	NA	NA	NA	NA	NA	NA	NA	NA	NA
JS8	15	No Magnet	15	0	0	0	0	0	0	0	0	0	0
JS9	15	No Magnet	NA	NA	NA	NA	NA	NA	NA	NA	NA	NA	NA
JS1	16	No Magnet	1	0	0	0	0	0	0	0	1	0	0
JS10	16	No Magnet	1	0	0	0	0	0	0	0	0	0	0
JS2	16	No Magnet	17	0	0	0	0	0	0	0	0	0	0
JS3	16	No Magnet	18	0	0	0	0	0	0	0	0	0	0
JS4	16	No Magnet	9	0	0	0	0	0	0	0	0	0	0
JS5	16	No Magnet	1	0	0	0	0	0	0	0	0	0	0
JS6	16	No Magnet	1	0	0	0	0	0	0	1	0	0	0
JS8	16	No Magnet	16	0	0	0	0	0	0	0	0	0	0
JS9	16	No Magnet	1	0	0	0	0	0	0	1	0	0	0
JS1	17	No Magnet	2	0	0	0	0	0	0	0	0	0	0
JS10	17	No Magnet	2	0	0	0	0	0	0	0	0	0	0
JS2	17	No Magnet	2	0	0	0	0	0	0	0	0	0	0
JS3	17	No Magnet	2	0	0	0	0	0	0	0	0	0	0
JS4	17	No Magnet	NA	NA	NA	NA	NA	NA	NA	NA	NA	NA	NA
JS5	17	No Magnet	2	0	0	0	0	0	0	0	0	0	0
JS6	17	No Magnet	2	0	0	0	0	0	0	0	0	0	0
JS8	17	No Magnet	NA	NA	NA	NA	NA	NA	NA	NA	NA	NA	NA
JS9	17	No Magnet	2	0	0	0	0	0	0	1	0	0	0
JS1	18	No Magnet	3	0	0	0	0	0	0	0	1	0	0
JS10	18	No Magnet	3	0	0	0	0	0	0	0	0	0	0
JS2	18	No Magnet	3	0	0	0	0	0	0	0	0	0	0
JS3	18	No Magnet	3	0	0	0	0	0	0	0	0	0	0
JS4	18	No Magnet	NA	NA	NA	NA	NA	NA	NA	NA	NA	NA	NA
JS5	18	No Magnet	3	0	0	0	0	0	0	0	0	0	0
JS6	18	No Magnet	3	0	0	0	0	0	0	0	0	0	0
JS8	18	No Magnet	NA	NA	NA	NA	NA	NA	NA	NA	NA	NA	NA
JS9	18	No Magnet	3	0	0	0	0	0	0	1	0	0	0
JS1	19	No Magnet	4	0	0	0	0	0	0	0	0	0	0
JS10	19	No Magnet	4	0	0	0	0	0	0	0	0	0	0
JS2	19	No Magnet	4	1	0	0	0	0	0	0	0	0	0
JS3	19	No Magnet	4	0	0	0	0	0	0	0	0	1	0
JS4	19	No Magnet	NA	NA	NA	NA	NA	NA	NA	NA	NA	NA	NA
JS5	19	No Magnet	4	0	0	0	0	0	0	1	0	0	0
JS6	19	No Magnet	4	0	0	0	0	0	0	0	0	0	0
JS8	19	No Magnet	NA	NA	NA	NA	NA	NA	NA	NA	NA	NA	NA
JS9	19	No Magnet	4	0	0	0	0	0	0	1	0	0	0
JS1	20	No Magnet	5	0	0	0	0	0	0	0	0	0	0
JS10	20	No Magnet	5	0	0	0	0	0	0	0	0	0	0
JS2	20	No Magnet	5	0	0	0	0	0	0	0	0	1	0
JS3	20	No Magnet	5	0	0	0	0	0	0	0	0	1	0
JS4	20	No Magnet	NA	NA	NA	NA	NA	NA	NA	NA	NA	NA	NA
JS5	20	No Magnet	5	0	1	0	0	0	0	1	0	0	1
JS6	20	No Magnet	5	0	0	0	0	0	0	0	0	0	0
JS8	20	No Magnet	NA	NA	NA	NA	NA	NA	NA	NA	NA	NA	NA
JS9	20	No Magnet	5	0	0	0	0	0	0	1	0	0	0
JS1	21	No Magnet	6	0	0	0	0	0	0	0	0	0	0
JS10	21	No Magnet	6	0	0	0	0	0	0	0	0	0	0
JS2	21	No Magnet	6	1	0	0	0	0	0	0	0	0	0
JS3	21	No Magnet	6	0	0	0	0	1	0	0	0	1	1
JS4	21	No Magnet	NA	NA	NA	NA	NA	NA	NA	NA	NA	NA	NA
JS5	21	No Magnet	6	0	0	0	0	0	0	0	0	0	0
JS6	21	No Magnet	6	0	0	0	0	0	0	0	0	0	0
JS8	21	No Magnet	NA	NA	NA	NA	NA	NA	NA	NA	NA	NA	NA
JS9	21	No Magnet	6	0	0	0	0	0	0	1	0	0	0
JS1	22	No Magnet	7	0	0	0	0	0	0	0	0	0	0
JS10	22	No Magnet	7	0	0	0	0	0	0	0	0	0	0
JS2	22	No Magnet	7	0	0	0	0	0	0	0	0	1	0
JS3	22	No Magnet	7	0	0	0	0	0	0	0	0	0	0
JS4	22	No Magnet	NA	NA	NA	NA	NA	NA	NA	NA	NA	NA	NA
JS5	22	No Magnet	7	0	0	0	0	0	0	0	0	0	0
JS6	22	No Magnet	7	0	0	0	0	0	0	1	1	0	1
JS8	22	No Magnet	NA	NA	NA	NA	NA	NA	NA	NA	NA	NA	NA
JS9	22	No Magnet	7	0	0	0	0	0	0	0	0	0	0
JS1	23	No Magnet	8	0	0	0	0	0	0	0	1	0	0
JS10	23	No Magnet	8	0	0	0	0	0	0	0	0	0	0
JS2	23	No Magnet	8	0	0	0	0	0	0	0	0	0	0
JS3	23	No Magnet	8	0	0	0	0	0	0	0	0	0	0
JS4	23	No Magnet	NA	NA	NA	NA	NA	NA	NA	NA	NA	NA	NA
JS5	23	No Magnet	8	0	0	0	0	0	0	0	0	0	0
JS6	23	No Magnet	8	0	0	0	0	0	0	0	0	0	0
JS8	23	No Magnet	NA	NA	NA	NA	NA	NA	NA	NA	NA	NA	NA
JS9	23	No Magnet	8	0	0	0	0	0	0	1	0	0	0
JS1	24	No Magnet	9	0	0	0	0	0	0	0	0	0	0
JS10	24	No Magnet	9	0	0	0	0	0	0	0	0	0	0
JS2	24	No Magnet	9	0	0	0	0	0	0	0	0	0	0
JS3	24	No Magnet	9	0	0	0	0	0	0	0	0	0	0
JS4	24	No Magnet	NA	NA	NA	NA	NA	NA	NA	NA	NA	NA	NA
JS5	24	No Magnet	9	0	0	0	0	0	0	0	0	0	0
JS6	24	No Magnet	9	0	0	0	0	0	0	0	1	0	0
JS8	24	No Magnet	NA	NA	NA	NA	NA	NA	NA	NA	NA	NA	NA
JS9	24	No Magnet	9	0	0	0	0	0	0	0	0	0	0
JS1	25	No Magnet	10	0	0	0	0	0	0	0	0	0	0
JS10	25	No Magnet	10	0	0	0	0	0	0	0	0	0	0
JS2	25	No Magnet	10	0	0	0	0	0	0	0	0	0	0
JS3	25	No Magnet	10	0	0	0	0	0	0	0	0	0	0
JS4	25	No Magnet	NA	NA	NA	NA	NA	NA	NA	NA	NA	NA	NA
JS5	25	No Magnet	10	0	0	0	0	0	0	0	0	0	0
JS6	25	No Magnet	10	0	0	0	0	0	0	0	0	0	0
JS8	25	No Magnet	NA	NA	NA	NA	NA	NA	NA	NA	NA	NA	NA
JS9	25	No Magnet	10	0	0	0	0	0	0	0	0	0	0
JS1	26	No Magnet	11	0	0	0	0	0	0	0	0	0	0
JS10	26	No Magnet	11	0	0	0	0	0	0	0	0	0	0
JS2	26	No Magnet	11	0	0	0	0	0	0	0	1	0	0
JS3	26	No Magnet	11	0	0	0	0	0	0	0	0	0	0
JS4	26	No Magnet	NA	NA	NA	NA	NA	NA	NA	NA	NA	NA	NA
JS5	26	No Magnet	11	0	0	0	0	0	0	1	1	0	1
JS6	26	No Magnet	11	0	0	0	0	0	0	0	1	0	0
JS8	26	No Magnet	NA	NA	NA	NA	NA	NA	NA	NA	NA	NA	NA
JS9	26	No Magnet	11	0	0	0	0	0	0	0	0	0	0
JS1	27	No Magnet	12	0	0	0	0	0	0	0	0	0	0
JS10	27	No Magnet	12	0	0	0	0	0	0	0	0	0	0
JS2	27	No Magnet	12	0	0	0	0	0	0	0	0	0	0
JS3	27	No Magnet	12	0	0	0	0	0	0	0	0	0	0
JS4	27	No Magnet	NA	NA	NA	NA	NA	NA	NA	NA	NA	NA	NA
JS5	27	No Magnet	NA	NA	NA	NA	NA	NA	NA	NA	NA	NA	NA
JS6	27	No Magnet	12	0	0	0	0	0	0	0	0	0	0
JS8	27	No Magnet	NA	NA	NA	NA	NA	NA	NA	NA	NA	NA	NA
JS9	27	No Magnet	12	0	0	0	0	0	0	0	0	0	0
JS1	28	No Magnet	13	0	0	0	0	0	0	0	0	0	0
JS10	28	No Magnet	13	0	0	0	0	0	0	0	0	0	0
JS2	28	No Magnet	13	0	0	0	0	0	0	0	0	0	0
JS3	28	No Magnet	13	0	0	0	0	0	0	0	0	0	0
JS4	28	No Magnet	NA	NA	NA	NA	NA	NA	NA	NA	NA	NA	NA
JS5	28	No Magnet	NA	NA	NA	NA	NA	NA	NA	NA	NA	NA	NA
JS6	28	No Magnet	13	0	0	0	0	0	0	0	1	0	0
JS8	28	No Magnet	NA	NA	NA	NA	NA	NA	NA	NA	NA	NA	NA
JS9	28	No Magnet	13	0	0	0	0	0	0	1	0	0	0
JS1	29	No Magnet	14	0	0	0	0	0	0	0	0	0	0
JS10	29	No Magnet	14	0	0	0	0	0	0	1	0	0	0
JS2	29	No Magnet	14	0	0	0	0	0	0	0	1	0	0
JS3	29	No Magnet	14	0	0	0	0	0	0	0	0	0	0
JS4	29	No Magnet	NA	NA	NA	NA	NA	NA	NA	NA	NA	NA	NA
JS5	29	No Magnet	NA	NA	NA	NA	NA	NA	NA	NA	NA	NA	NA
JS6	29	No Magnet	14	0	0	0	0	0	0	0	1	0	0
JS8	29	No Magnet	NA	NA	NA	NA	NA	NA	NA	NA	NA	NA	NA
JS9	29	No Magnet	14	0	0	0	0	0	0	0	0	0	0
JS1	30	No Magnet	15	0	0	0	0	0	0	0	1	0	0
JS10	30	No Magnet	15	0	0	0	0	0	0	0	0	0	0
JS2	30	No Magnet	15	1	0	0	0	0	0	0	0	0	0
JS3	30	No Magnet	15	0	0	0	0	0	0	0	0	0	0
JS4	30	No Magnet	NA	NA	NA	NA	NA	NA	NA	NA	NA	NA	NA
JS5	30	No Magnet	NA	NA	NA	NA	NA	NA	NA	NA	NA	NA	NA
JS6	30	No Magnet	15	0	0	0	0	0	0	0	1	0	0
JS8	30	No Magnet	NA	NA	NA	NA	NA	NA	NA	NA	NA	NA	NA
JS9	30	No Magnet	15	0	0	0	0	0	0	0	0	0	0
JS1	31	No Magnet	16	0	0	0	0	0	0	0	0	0	0
JS10	31	No Magnet	16	0	0	0	0	0	0	0	0	0	0
JS2	31	No Magnet	16	0	0	0	0	0	0	0	0	0	0
JS3	31	No Magnet	16	1	0	0	0	0	0	0	0	0	0
JS4	31	No Magnet	NA	NA	NA	NA	NA	NA	NA	NA	NA	NA	NA
JS5	31	No Magnet	NA	NA	NA	NA	NA	NA	NA	NA	NA	NA	NA
JS6	31	No Magnet	16	0	0	0	0	0	0	0	1	0	0
JS8	31	No Magnet	NA	NA	NA	NA	NA	NA	NA	NA	NA	NA	NA
JS9	31	No Magnet	16	0	0	0	0	0	0	0	0	0	0
JS1	32	No Magnet	17	0	0	0	0	0	0	0	0	0	0
JS10	32	No Magnet	17	0	0	0	0	0	0	0	0	0	0
JS2	32	No Magnet	17	0	0	0	0	0	0	0	0	0	0
JS3	32	No Magnet	17	0	0	0	0	0	0	0	0	0	0
JS4	32	No Magnet	NA	NA	NA	NA	NA	NA	NA	NA	NA	NA	NA
JS5	32	No Magnet	NA	NA	NA	NA	NA	NA	NA	NA	NA	NA	NA
JS6	32	No Magnet	17	0	0	0	0	0	0	0	0	0	0
JS8	32	No Magnet	NA	NA	NA	NA	NA	NA	NA	NA	NA	NA	NA
JS9	32	No Magnet	17	0	0	0	0	0	0	0	0	0	0
JS1	33	No Magnet	18	0	0	0	0	0	0	0	1	0	0
JS10	33	No Magnet	18	0	0	0	0	0	0	0	0	0	0
JS2	33	No Magnet	18	0	0	0	0	0	0	0	0	0	0
JS3	33	No Magnet	18	0	0	0	0	0	0	0	0	0	0
JS4	33	No Magnet	NA	NA	NA	NA	NA	NA	NA	NA	NA	NA	NA
JS5	33	No Magnet	NA	NA	NA	NA	NA	NA	NA	NA	NA	NA	NA
JS6	33	No Magnet	18	0	0	0	0	0	0	0	0	0	0
JS8	33	No Magnet	NA	NA	NA	NA	NA	NA	NA	NA	NA	NA	NA
JS9	33	No Magnet	18	0	0	0	0	0	0	0	1	0	0
JS1	34	No Magnet	2	0	0	0	0	0	0	0	0	0	0
JS10	34	No Magnet	2	0	0	0	0	0	0	0	0	0	0
JS2	34	No Magnet	1	0	0	0	0	0	0	0	1	0	0
JS3	34	No Magnet	19	1	0	0	0	0	0	0	0	0	0
JS4	34	No Magnet	NA	NA	NA	NA	NA	NA	NA	NA	NA	NA	NA
JS5	34	No Magnet	NA	NA	NA	NA	NA	NA	NA	NA	NA	NA	NA
JS6	34	No Magnet	1	0	0	0	0	0	0	0	0	0	0
JS8	34	No Magnet	NA	NA	NA	NA	NA	NA	NA	NA	NA	NA	NA
JS9	34	No Magnet	1	0	0	0	0	0	0	0	0	0	0
JS1	35	No Magnet	3	1	0	0	0	0	0	0	0	0	0
JS10	35	No Magnet	3	0	0	0	0	0	0	0	0	0	0
JS2	35	No Magnet	2	0	0	0	0	0	0	0	1	0	0
JS3	35	No Magnet	3	1	0	0	0	0	0	0	0	0	0
JS4	35	No Magnet	NA	NA	NA	NA	NA	NA	NA	NA	NA	NA	NA
JS5	35	No Magnet	NA	NA	NA	NA	NA	NA	NA	NA	NA	NA	NA
JS6	35	No Magnet	2	0	0	0	0	0	0	0	1	0	0
JS8	35	No Magnet	NA	NA	NA	NA	NA	NA	NA	NA	NA	NA	NA
JS9	35	No Magnet	2	0	0	0	0	0	0	0	1	0	0
JS1	36	No Magnet	4	0	0	0	0	0	0	0	0	0	0
JS10	36	No Magnet	4	0	0	0	0	0	0	0	0	0	0
JS2	36	No Magnet	3	0	0	0	0	0	0	0	0	0	0
JS3	36	No Magnet	4	0	0	0	0	0	0	0	0	0	0
JS4	36	No Magnet	NA	NA	NA	NA	NA	NA	NA	NA	NA	NA	NA
JS5	36	No Magnet	NA	NA	NA	NA	NA	NA	NA	NA	NA	NA	NA
JS6	36	No Magnet	3	0	0	0	0	0	0	1	0	0	0
JS8	36	No Magnet	NA	NA	NA	NA	NA	NA	NA	NA	NA	NA	NA
JS9	36	No Magnet	3	0	0	0	0	0	0	1	0	0	0
JS1	37	No Magnet	5	0	0	0	0	0	0	0	0	0	0
JS10	37	No Magnet	5	0	0	0	0	0	0	0	0	0	0
JS2	37	No Magnet	4	0	0	0	0	1	0	0	0	0	0
JS3	37	No Magnet	5	0	0	0	0	0	0	0	0	0	0
JS4	37	No Magnet	NA	NA	NA	NA	NA	NA	NA	NA	NA	NA	NA
JS5	37	No Magnet	NA	NA	NA	NA	NA	NA	NA	NA	NA	NA	NA
JS6	37	No Magnet	4	0	0	0	0	0	0	0	0	0	0
JS8	37	No Magnet	NA	NA	NA	NA	NA	NA	NA	NA	NA	NA	NA
JS9	37	No Magnet	4	0	0	0	0	0	0	0	0	0	0
JS1	38	No Magnet	6	0	0	0	0	0	0	0	0	0	0
JS10	38	No Magnet	6	0	0	0	0	0	0	0	0	0	0
JS2	38	No Magnet	5	0	0	0	0	0	0	0	0	0	0
JS3	38	No Magnet	6	0	0	0	0	0	0	0	0	0	0
JS4	38	No Magnet	NA	NA	NA	NA	NA	NA	NA	NA	NA	NA	NA
JS5	38	No Magnet	NA	NA	NA	NA	NA	NA	NA	NA	NA	NA	NA
JS6	38	No Magnet	5	0	0	0	0	0	0	0	1	0	0
JS8	38	No Magnet	NA	NA	NA	NA	NA	NA	NA	NA	NA	NA	NA
JS9	38	No Magnet	5	0	0	0	0	0	0	0	0	0	0
JS1	39	No Magnet	7	0	0	0	0	0	0	0	0	0	0
JS10	39	No Magnet	7	0	0	0	0	0	0	0	0	0	0
JS2	39	No Magnet	6	0	0	0	0	0	0	0	0	0	0
JS3	39	No Magnet	7	0	0	0	0	0	0	0	1	0	0
JS4	39	No Magnet	NA	NA	NA	NA	NA	NA	NA	NA	NA	NA	NA
JS5	39	No Magnet	NA	NA	NA	NA	NA	NA	NA	NA	NA	NA	NA
JS6	39	No Magnet	6	0	0	0	0	0	0	0	0	0	0
JS8	39	No Magnet	NA	NA	NA	NA	NA	NA	NA	NA	NA	NA	NA
JS9	39	No Magnet	6	0	0	0	0	0	0	0	0	0	0
JS1	40	No Magnet	8	0	0	0	0	0	0	0	0	0	0
JS10	40	No Magnet	8	0	0	0	0	0	0	1	0	0	0
JS2	40	No Magnet	7	0	0	0	0	0	0	0	1	0	0
JS3	40	No Magnet	8	0	0	0	0	0	0	0	1	0	0
JS4	40	No Magnet	NA	NA	NA	NA	NA	NA	NA	NA	NA	NA	NA
JS5	40	No Magnet	NA	NA	NA	NA	NA	NA	NA	NA	NA	NA	NA
JS6	40	No Magnet	7	0	0	0	0	0	0	1	1	0	1
JS8	40	No Magnet	NA	NA	NA	NA	NA	NA	NA	NA	NA	NA	NA
JS9	40	No Magnet	7	0	0	0	0	0	0	0	1	0	0
JS1	41	No Magnet	9	0	0	0	0	0	0	0	1	0	0
JS10	41	No Magnet	9	0	0	0	0	0	0	1	0	0	0
JS2	41	No Magnet	8	0	0	0	0	0	0	0	0	0	0
JS3	41	No Magnet	9	0	0	0	0	0	0	0	0	0	0
JS4	41	No Magnet	NA	NA	NA	NA	NA	NA	NA	NA	NA	NA	NA
JS5	41	No Magnet	NA	NA	NA	NA	NA	NA	NA	NA	NA	NA	NA
JS6	41	No Magnet	8	0	0	0	0	0	0	0	0	0	0
JS8	41	No Magnet	NA	NA	NA	NA	NA	NA	NA	NA	NA	NA	NA
JS9	41	No Magnet	8	0	0	0	0	0	0	1	0	0	0
JS1	42	No Magnet	10	1	0	0	0	0	0	0	0	0	0
JS10	42	No Magnet	10	0	0	0	0	0	0	0	0	0	0
JS2	42	No Magnet	9	0	0	0	0	0	0	0	0	0	0
JS3	42	No Magnet	10	0	0	0	0	0	0	0	0	0	0
JS4	42	No Magnet	NA	NA	NA	NA	NA	NA	NA	NA	NA	NA	NA
JS5	42	No Magnet	NA	NA	NA	NA	NA	NA	NA	NA	NA	NA	NA
JS6	42	No Magnet	9	0	0	0	0	0	0	0	1	0	0
JS8	42	No Magnet	NA	NA	NA	NA	NA	NA	NA	NA	NA	NA	NA
JS9	42	No Magnet	9	0	0	0	0	0	0	1	0	0	0
JS1	43	No Magnet	11	0	0	0	0	0	0	0	0	0	0
JS10	43	No Magnet	11	0	0	0	0	0	0	0	0	0	0
JS2	43	No Magnet	10	0	0	0	0	0	0	0	1	0	0
JS3	43	No Magnet	NA	NA	NA	NA	NA	NA	NA	NA	NA	NA	NA
JS4	43	No Magnet	NA	NA	NA	NA	NA	NA	NA	NA	NA	NA	NA
JS5	43	No Magnet	NA	NA	NA	NA	NA	NA	NA	NA	NA	NA	NA
JS6	43	No Magnet	10	0	0	0	0	0	0	1	0	0	0
JS8	43	No Magnet	NA	NA	NA	NA	NA	NA	NA	NA	NA	NA	NA
JS9	43	No Magnet	10	0	0	0	0	0	0	0	0	0	0
JS1	44	No Magnet	12	0	0	0	0	0	0	0	1	0	0
JS10	44	No Magnet	12	0	0	0	0	0	0	0	0	0	0
JS2	44	No Magnet	NA	NA	NA	NA	NA	NA	NA	NA	NA	NA	NA
JS3	44	No Magnet	NA	NA	NA	NA	NA	NA	NA	NA	NA	NA	NA
JS4	44	No Magnet	NA	NA	NA	NA	NA	NA	NA	NA	NA	NA	NA
JS5	44	No Magnet	NA	NA	NA	NA	NA	NA	NA	NA	NA	NA	NA
JS6	44	No Magnet	11	0	0	0	0	0	0	1	1	0	1
JS8	44	No Magnet	NA	NA	NA	NA	NA	NA	NA	NA	NA	NA	NA
JS9	44	No Magnet	11	0	0	0	0	0	0	0	0	0	0
JS1	45	No Magnet	13	0	0	0	0	0	0	0	1	0	0
JS10	45	No Magnet	13	0	0	0	0	0	0	0	0	0	0
JS2	45	No Magnet	NA	NA	NA	NA	NA	NA	NA	NA	NA	NA	NA
JS3	45	No Magnet	NA	NA	NA	NA	NA	NA	NA	NA	NA	NA	NA
JS4	45	No Magnet	NA	NA	NA	NA	NA	NA	NA	NA	NA	NA	NA
JS5	45	No Magnet	NA	NA	NA	NA	NA	NA	NA	NA	NA	NA	NA
JS6	45	No Magnet	12	0	0	0	0	0	0	1	0	0	0
JS8	45	No Magnet	NA	NA	NA	NA	NA	NA	NA	NA	NA	NA	NA
JS9	45	No Magnet	12	0	0	0	0	0	0	0	0	0	0
JS1	46	No Magnet	14	0	0	0	0	0	0	0	1	0	0
JS10	46	No Magnet	14	0	0	0	0	0	0	0	0	0	0
JS2	46	No Magnet	NA	NA	NA	NA	NA	NA	NA	NA	NA	NA	NA
JS3	46	No Magnet	NA	NA	NA	NA	NA	NA	NA	NA	NA	NA	NA
JS4	46	No Magnet	NA	NA	NA	NA	NA	NA	NA	NA	NA	NA	NA
JS5	46	No Magnet	NA	NA	NA	NA	NA	NA	NA	NA	NA	NA	NA
JS6	46	No Magnet	13	0	0	0	0	0	0	0	0	0	0
JS8	46	No Magnet	NA	NA	NA	NA	NA	NA	NA	NA	NA	NA	NA
JS9	46	No Magnet	13	0	0	0	0	0	0	0	0	0	0
JS1	47	No Magnet	15	0	0	0	0	0	0	0	1	0	0
JS10	47	No Magnet	15	0	0	0	0	0	0	0	0	0	0
JS2	47	No Magnet	NA	NA	NA	NA	NA	NA	NA	NA	NA	NA	NA
JS3	47	No Magnet	NA	NA	NA	NA	NA	NA	NA	NA	NA	NA	NA
JS4	47	No Magnet	NA	NA	NA	NA	NA	NA	NA	NA	NA	NA	NA
JS5	47	No Magnet	NA	NA	NA	NA	NA	NA	NA	NA	NA	NA	NA
JS6	47	No Magnet	14	0	1	0	0	0	0	0	0	0	0
JS8	47	No Magnet	NA	NA	NA	NA	NA	NA	NA	NA	NA	NA	NA
JS9	47	No Magnet	14	0	0	0	0	0	0	0	0	0	0
JS1	48	No Magnet	16	0	0	0	0	0	0	0	1	0	0
JS10	48	No Magnet	16	0	0	0	0	0	0	0	0	0	0
JS2	48	No Magnet	NA	NA	NA	NA	NA	NA	NA	NA	NA	NA	NA
JS3	48	No Magnet	NA	NA	NA	NA	NA	NA	NA	NA	NA	NA	NA
JS4	48	No Magnet	NA	NA	NA	NA	NA	NA	NA	NA	NA	NA	NA
JS5	48	No Magnet	NA	NA	NA	NA	NA	NA	NA	NA	NA	NA	NA
JS6	48	No Magnet	15	0	0	0	0	1	0	1	0	1	1
JS8	48	No Magnet	NA	NA	NA	NA	NA	NA	NA	NA	NA	NA	NA
JS9	48	No Magnet	15	0	0	0	0	0	0	1	0	0	0
JS1	49	No Magnet	17	0	0	0	0	0	0	0	1	0	0
JS10	49	No Magnet	17	0	0	0	0	0	0	0	0	0	0
JS2	49	No Magnet	NA	NA	NA	NA	NA	NA	NA	NA	NA	NA	NA
JS3	49	No Magnet	NA	NA	NA	NA	NA	NA	NA	NA	NA	NA	NA
JS4	49	No Magnet	NA	NA	NA	NA	NA	NA	NA	NA	NA	NA	NA
JS5	49	No Magnet	NA	NA	NA	NA	NA	NA	NA	NA	NA	NA	NA
JS6	49	No Magnet	16	0	0	0	0	0	0	0	0	0	0
JS8	49	No Magnet	NA	NA	NA	NA	NA	NA	NA	NA	NA	NA	NA
JS9	49	No Magnet	16	0	0	0	0	0	0	0	0	0	0
JS1	50	No Magnet	1	0	0	0	0	0	0	0	0	0	0
JS10	50	No Magnet	NA	NA	NA	NA	NA	NA	NA	NA	NA	NA	NA
JS2	50	No Magnet	NA	NA	NA	NA	NA	NA	NA	NA	NA	NA	NA
JS3	50	No Magnet	NA	NA	NA	NA	NA	NA	NA	NA	NA	NA	NA
JS4	50	No Magnet	NA	NA	NA	NA	NA	NA	NA	NA	NA	NA	NA
JS5	50	No Magnet	1	0	0	0	0	0	0	0	0	0	0
JS6	50	No Magnet	NA	NA	NA	NA	NA	NA	NA	NA	NA	NA	NA
JS8	50	No Magnet	1	1	0	0	0	0	0	0	0	0	0
JS9	50	No Magnet	1	0	0	0	0	0	0	0	0	0	0
JS1	51	No Magnet	1	0	0	0	1	0	0	1	0	0	1
JS10	51	No Magnet	NA	NA	NA	NA	NA	NA	NA	NA	NA	NA	NA
JS2	51	No Magnet	NA	NA	NA	NA	NA	NA	NA	NA	NA	NA	NA
JS3	51	No Magnet	1	1	0	0	0	0	0	1	0	0	1
JS4	51	No Magnet	NA	NA	NA	NA	NA	NA	NA	NA	NA	NA	NA
JS5	51	No Magnet	1	0	1	0	0	0	0	1	0	1	1
JS6	51	No Magnet	1	0	1	0	0	0	0	1	0	1	1
JS8	51	No Magnet	2	1	0	0	1	0	0	1	1	0	1
JS9	51	No Magnet	1	0	0	0	0	0	0	0	0	0	0
JS1	52	Magnet	2	0	0	0	0	0	0	1	0	0	0
JS10	52	Magnet	NA	NA	NA	NA	NA	NA	NA	NA	NA	NA	NA
JS2	52	Magnet	NA	NA	NA	NA	NA	NA	NA	NA	NA	NA	NA
JS3	52	Magnet	2	1	0	0	0	0	0	0	0	0	0
JS4	52	Magnet	NA	NA	NA	NA	NA	NA	NA	NA	NA	NA	NA
JS5	52	Magnet	2	0	0	0	0	0	0	0	0	1	0
JS6	52	Magnet	2	0	0	0	0	0	0	1	0	0	0
JS8	52	Magnet	2	1	0	0	0	0	1	1	0	0	1
JS9	52	Magnet	1	1	0	0	0	0	0	1	0	0	1
JS1	53	Magnet	3	0	0	0	0	0	0	0	0	0	0
JS10	53	Magnet	NA	NA	NA	NA	NA	NA	NA	NA	NA	NA	NA
JS2	53	Magnet	NA	NA	NA	NA	NA	NA	NA	NA	NA	NA	NA
JS3	53	Magnet	3	1	0	0	0	0	0	0	0	0	0
JS4	53	Magnet	NA	NA	NA	NA	NA	NA	NA	NA	NA	NA	NA
JS5	53	Magnet	3	1	0	1	0	0	0	0	0	0	1
JS6	53	Magnet	3	1	0	1	0	0	0	1	0	0	1
JS8	53	Magnet	3	0	0	0	0	1	0	0	0	0	0
JS9	53	Magnet	2	0	0	0	0	0	0	0	0	0	0
JS1	54	Magnet	4	0	0	0	0	0	0	0	0	0	0
JS10	54	Magnet	NA	NA	NA	NA	NA	NA	NA	NA	NA	NA	NA
JS2	54	Magnet	NA	NA	NA	NA	NA	NA	NA	NA	NA	NA	NA
JS3	54	Magnet	4	1	0	0	0	0	0	0	0	0	0
JS4	54	Magnet	NA	NA	NA	NA	NA	NA	NA	NA	NA	NA	NA
JS5	54	Magnet	4	0	0	0	0	0	0	0	0	1	0
JS6	54	Magnet	4	0	0	0	0	0	1	1	0	0	1
JS8	54	Magnet	4	0	0	0	0	0	0	0	0	0	0
JS9	54	Magnet	NA	NA	NA	NA	NA	NA	NA	NA	NA	NA	NA
JS1	55	Magnet	5	0	0	0	0	0	0	0	0	0	0
JS10	55	Magnet	NA	NA	NA	NA	NA	NA	NA	NA	NA	NA	NA
JS2	55	Magnet	1	0	0	0	0	0	0	0	0	0	0
JS3	55	Magnet	1	1	0	0	0	0	0	0	0	0	0
JS4	55	Magnet	NA	NA	NA	NA	NA	NA	NA	NA	NA	NA	NA
JS5	55	Magnet	5	1	0	1	0	0	0	1	0	0	1
JS6	55	Magnet	5	0	0	0	1	0	1	1	0	0	1
JS8	55	Magnet	5	0	0	0	0	0	0	1	0	0	0
JS9	55	Magnet	NA	NA	NA	NA	NA	NA	NA	NA	NA	NA	NA
JS1	56	Magnet	1	0	0	0	0	0	0	1	0	0	0
JS10	56	Magnet	NA	NA	NA	NA	NA	NA	NA	NA	NA	NA	NA
JS2	56	Magnet	2	1	0	0	0	0	1	0	0	0	1
JS3	56	Magnet	2	1	0	0	0	0	0	0	0	0	0
JS4	56	Magnet	NA	NA	NA	NA	NA	NA	NA	NA	NA	NA	NA
JS5	56	Magnet	6	0	0	1	0	0	0	0	0	1	1
JS6	56	Magnet	1	1	0	0	0	0	1	1	0	0	1
JS8	56	Magnet	NA	NA	NA	NA	NA	NA	NA	NA	NA	NA	NA
JS9	56	Magnet	NA	NA	NA	NA	NA	NA	NA	NA	NA	NA	NA
JS1	57	Magnet	2	0	0	0	0	0	0	1	0	0	0
JS10	57	Magnet	NA	NA	NA	NA	NA	NA	NA	NA	NA	NA	NA
JS2	57	Magnet	3	0	0	0	0	0	1	0	0	0	0
JS3	57	Magnet	3	1	0	0	0	0	0	0	0	0	0
JS4	57	Magnet	NA	NA	NA	NA	NA	NA	NA	NA	NA	NA	NA
JS5	57	Magnet	2	1	0	1	1	0	0	0	0	0	1
JS6	57	Magnet	2	1	0	1	0	0	1	1	0	0	1
JS8	57	Magnet	NA	NA	NA	NA	NA	NA	NA	NA	NA	NA	NA
JS9	57	Magnet	NA	NA	NA	NA	NA	NA	NA	NA	NA	NA	NA
JS1	58	Magnet	3	0	0	0	0	0	0	1	0	0	0
JS10	58	Magnet	NA	NA	NA	NA	NA	NA	NA	NA	NA	NA	NA
JS2	58	Magnet	4	0	0	0	0	0	0	0	0	0	0
JS3	58	Magnet	4	1	0	0	0	0	0	0	0	0	0
JS4	58	Magnet	NA	NA	NA	NA	NA	NA	NA	NA	NA	NA	NA
JS5	58	Magnet	NA	NA	NA	NA	NA	NA	NA	NA	NA	NA	NA
JS6	58	Magnet	3	1	0	1	0	0	1	1	0	0	1
JS8	58	Magnet	NA	NA	NA	NA	NA	NA	NA	NA	NA	NA	NA
JS9	58	Magnet	NA	NA	NA	NA	NA	NA	NA	NA	NA	NA	NA
JS1	59	Magnet	4	0	0	0	0	0	0	1	0	0	0
JS10	59	Magnet	NA	NA	NA	NA	NA	NA	NA	NA	NA	NA	NA
JS2	59	Magnet	5	0	0	0	0	0	1	0	0	1	1
JS3	59	Magnet	5	1	0	0	0	0	0	0	0	0	0
JS4	59	Magnet	NA	NA	NA	NA	NA	NA	NA	NA	NA	NA	NA
JS5	59	Magnet	NA	NA	NA	NA	NA	NA	NA	NA	NA	NA	NA
JS6	59	Magnet	4	0	0	0	1	0	1	1	0	0	1
JS8	59	Magnet	NA	NA	NA	NA	NA	NA	NA	NA	NA	NA	NA
JS9	59	Magnet	NA	NA	NA	NA	NA	NA	NA	NA	NA	NA	NA
JS1	60	Magnet	5	0	0	0	0	0	0	1	0	0	0
JS10	60	Magnet	NA	NA	NA	NA	NA	NA	NA	NA	NA	NA	NA
JS2	60	Magnet	6	0	0	0	0	0	0	0	0	0	0
JS3	60	Magnet	6	1	0	0	0	0	0	0	0	0	0
JS4	60	Magnet	NA	NA	NA	NA	NA	NA	NA	NA	NA	NA	NA
JS5	60	Magnet	NA	NA	NA	NA	NA	NA	NA	NA	NA	NA	NA
JS6	60	Magnet	5	0	0	1	0	0	1	1	0	0	1
JS8	60	Magnet	NA	NA	NA	NA	NA	NA	NA	NA	NA	NA	NA
JS9	60	Magnet	NA	NA	NA	NA	NA	NA	NA	NA	NA	NA	NA
JS1	61	Magnet	6	0	0	0	0	0	0	1	0	0	0
JS10	61	Magnet	NA	NA	NA	NA	NA	NA	NA	NA	NA	NA	NA
JS2	61	Magnet	7	0	0	0	0	0	0	0	0	0	0
JS3	61	Magnet	7	0	0	0	0	0	0	1	0	0	0
JS4	61	Magnet	NA	NA	NA	NA	NA	NA	NA	NA	NA	NA	NA
JS5	61	Magnet	NA	NA	NA	NA	NA	NA	NA	NA	NA	NA	NA
JS6	61	Magnet	6	0	0	0	0	0	0	1	0	0	0
JS8	61	Magnet	NA	NA	NA	NA	NA	NA	NA	NA	NA	NA	NA
JS9	61	Magnet	NA	NA	NA	NA	NA	NA	NA	NA	NA	NA	NA
JS1	62	Magnet	7	0	0	0	0	0	0	0	0	0	0
JS10	62	Magnet	NA	NA	NA	NA	NA	NA	NA	NA	NA	NA	NA
JS2	62	Magnet	8	0	0	0	0	0	0	0	0	0	0
JS3	62	Magnet	8	0	0	0	0	1	0	0	0	0	0
JS4	62	Magnet	NA	NA	NA	NA	NA	NA	NA	NA	NA	NA	NA
JS5	62	Magnet	NA	NA	NA	NA	NA	NA	NA	NA	NA	NA	NA
JS6	62	Magnet	7	0	0	0	1	0	0	1	0	0	1
JS8	62	Magnet	NA	NA	NA	NA	NA	NA	NA	NA	NA	NA	NA
JS9	62	Magnet	NA	NA	NA	NA	NA	NA	NA	NA	NA	NA	NA
JS1	63	Magnet	8	0	0	0	0	0	0	1	0	0	0
JS10	63	Magnet	1	0	0	0	0	0	0	1	0	0	0
JS2	63	Magnet	9	0	0	0	0	0	0	0	0	0	0
JS3	63	Magnet	9	0	0	0	0	1	0	0	0	0	0
JS4	63	Magnet	NA	NA	NA	NA	NA	NA	NA	NA	NA	NA	NA
JS5	63	Magnet	NA	NA	NA	NA	NA	NA	NA	NA	NA	NA	NA
JS6	63	Magnet	8	0	0	0	1	0	0	0	0	0	0
JS8	63	Magnet	NA	NA	NA	NA	NA	NA	NA	NA	NA	NA	NA
JS9	63	Magnet	NA	NA	NA	NA	NA	NA	NA	NA	NA	NA	NA
JS1	64	Magnet	9	0	1	0	0	0	0	1	0	0	1
JS10	64	Magnet	2	0	0	0	0	0	0	0	0	0	0
JS2	64	Magnet	10	0	0	0	0	0	0	0	0	0	0
JS3	64	Magnet	10	0	0	0	0	0	0	0	0	0	0
JS4	64	Magnet	NA	NA	NA	NA	NA	NA	NA	NA	NA	NA	NA
JS5	64	Magnet	NA	NA	NA	NA	NA	NA	NA	NA	NA	NA	NA
JS6	64	Magnet	9	0	0	0	1	0	0	0	0	0	0
JS8	64	Magnet	NA	NA	NA	NA	NA	NA	NA	NA	NA	NA	NA
JS9	64	Magnet	NA	NA	NA	NA	NA	NA	NA	NA	NA	NA	NA
JS1	65	Magnet	10	0	0	0	0	0	0	1	0	0	0
JS10	65	Magnet	3	0	0	0	0	0	0	1	0	0	0
JS2	65	Magnet	11	0	0	0	0	1	0	0	0	0	0
JS3	65	Magnet	11	0	0	0	0	0	0	0	0	0	0
JS4	65	Magnet	NA	NA	NA	NA	NA	NA	NA	NA	NA	NA	NA
JS5	65	Magnet	NA	NA	NA	NA	NA	NA	NA	NA	NA	NA	NA
JS6	65	Magnet	10	0	0	0	1	0	0	0	0	0	0
JS8	65	Magnet	NA	NA	NA	NA	NA	NA	NA	NA	NA	NA	NA
JS9	65	Magnet	NA	NA	NA	NA	NA	NA	NA	NA	NA	NA	NA
JS1	66	Magnet	11	0	0	0	0	0	0	1	0	0	0
JS10	66	Magnet	4	0	0	0	0	0	0	1	0	0	0
JS2	66	Magnet	12	0	0	0	0	0	0	0	0	1	0
JS3	66	Magnet	12	1	0	0	0	0	0	0	0	0	0
JS4	66	Magnet	NA	NA	NA	NA	NA	NA	NA	NA	NA	NA	NA
JS5	66	Magnet	NA	NA	NA	NA	NA	NA	NA	NA	NA	NA	NA
JS6	66	Magnet	11	0	0	0	1	0	0	1	0	0	1
JS8	66	Magnet	NA	NA	NA	NA	NA	NA	NA	NA	NA	NA	NA
JS9	66	Magnet	NA	NA	NA	NA	NA	NA	NA	NA	NA	NA	NA
JS1	67	Magnet	12	0	0	0	0	0	0	0	0	0	0
JS10	67	Magnet	5	0	0	0	0	0	0	1	0	0	0
JS2	67	Magnet	13	0	0	0	0	0	0	0	0	0	0
JS3	67	Magnet	13	0	0	0	0	0	0	0	0	0	0
JS4	67	Magnet	NA	NA	NA	NA	NA	NA	NA	NA	NA	NA	NA
JS5	67	Magnet	NA	NA	NA	NA	NA	NA	NA	NA	NA	NA	NA
JS6	67	Magnet	12	0	0	0	1	0	0	0	0	0	0
JS8	67	Magnet	NA	NA	NA	NA	NA	NA	NA	NA	NA	NA	NA
JS9	67	Magnet	NA	NA	NA	NA	NA	NA	NA	NA	NA	NA	NA
JS1	68	Magnet	13	0	0	0	0	0	0	1	0	0	0
JS10	68	Magnet	6	0	0	0	0	0	0	1	0	0	0
JS2	68	Magnet	14	0	0	0	0	0	0	0	0	1	0
JS3	68	Magnet	14	0	0	0	0	0	0	0	0	0	0
JS4	68	Magnet	NA	NA	NA	NA	NA	NA	NA	NA	NA	NA	NA
JS5	68	Magnet	NA	NA	NA	NA	NA	NA	NA	NA	NA	NA	NA
JS6	68	Magnet	13	0	0	0	1	0	0	1	0	0	1
JS8	68	Magnet	NA	NA	NA	NA	NA	NA	NA	NA	NA	NA	NA
JS9	68	Magnet	NA	NA	NA	NA	NA	NA	NA	NA	NA	NA	NA
JS1	69	Magnet	1	1	0	0	0	0	0	0	0	0	0
JS10	69	Magnet	7	0	0	0	0	0	0	1	0	0	0
JS2	69	Magnet	15	0	0	0	0	0	0	0	0	1	0
JS3	69	Magnet	15	0	0	0	0	0	0	0	0	0	0
JS4	69	Magnet	NA	NA	NA	NA	NA	NA	NA	NA	NA	NA	NA
JS5	69	Magnet	1	0	0	0	0	0	0	0	0	0	0
JS6	69	Magnet	14	0	0	0	1	0	0	1	0	0	1
JS8	69	Magnet	NA	NA	NA	NA	NA	NA	NA	NA	NA	NA	NA
JS9	69	Magnet	NA	NA	NA	NA	NA	NA	NA	NA	NA	NA	NA
JS1	70	Magnet	2	0	0	0	0	0	0	1	0	0	0
JS10	70	Magnet	2	0	0	0	0	0	0	1	0	0	0
JS2	70	Magnet	1	1	0	0	0	0	1	0	0	0	1
JS3	70	Magnet	16	0	0	0	0	0	0	0	0	0	0
JS4	70	Magnet	1	0	0	0	0	0	0	0	0	0	0
JS5	70	Magnet	2	0	0	0	1	0	0	1	0	0	1
JS6	70	Magnet	2	0	0	0	1	0	0	1	0	0	1
JS8	70	Magnet	NA	NA	NA	NA	NA	NA	NA	NA	NA	NA	NA
JS9	70	Magnet	NA	NA	NA	NA	NA	NA	NA	NA	NA	NA	NA
JS1	71	Magnet	3	0	0	0	0	0	0	1	0	0	0
JS10	71	Magnet	3	0	0	0	0	0	0	1	0	0	0
JS2	71	Magnet	2	0	0	0	0	0	1	0	0	1	1
JS3	71	Magnet	2	1	0	0	0	0	0	0	0	0	0
JS4	71	Magnet	2	1	0	0	0	0	0	0	0	0	0
JS5	71	Magnet	3	0	0	0	1	0	0	1	0	0	1
JS6	71	Magnet	3	0	0	0	1	0	0	1	0	0	1
JS8	71	Magnet	NA	NA	NA	NA	NA	NA	NA	NA	NA	NA	NA
JS9	71	Magnet	NA	NA	NA	NA	NA	NA	NA	NA	NA	NA	NA
JS1	72	Magnet	4	0	0	0	0	0	1	1	0	0	1
JS10	72	Magnet	4	0	0	0	0	0	0	1	0	0	0
JS2	72	Magnet	3	0	0	0	0	0	1	0	0	0	0
JS3	72	Magnet	3	0	0	0	0	0	0	0	0	0	0
JS4	72	Magnet	3	1	0	0	0	0	0	0	0	0	0
JS5	72	Magnet	4	0	0	0	1	0	0	0	0	0	0
JS6	72	Magnet	4	0	0	0	1	0	0	1	0	0	1
JS8	72	Magnet	NA	NA	NA	NA	NA	NA	NA	NA	NA	NA	NA
JS9	72	Magnet	NA	NA	NA	NA	NA	NA	NA	NA	NA	NA	NA
JS1	73	Magnet	5	0	0	0	0	0	0	1	0	0	0
JS10	73	Magnet	5	0	0	0	0	0	0	1	0	0	0
JS2	73	Magnet	4	1	0	0	0	0	1	0	0	0	1
JS3	73	Magnet	4	0	0	0	0	0	0	0	0	0	0
JS4	73	Magnet	4	0	0	0	0	0	0	0	0	0	0
JS5	73	Magnet	5	0	0	1	1	0	0	1	0	0	1
JS6	73	Magnet	5	0	0	0	1	0	0	1	0	0	1
JS8	73	Magnet	NA	NA	NA	NA	NA	NA	NA	NA	NA	NA	NA
JS9	73	Magnet	NA	NA	NA	NA	NA	NA	NA	NA	NA	NA	NA
JS1	74	Magnet	6	0	0	0	0	0	0	1	0	0	0
JS10	74	Magnet	6	0	0	0	0	0	0	0	0	0	0
JS2	74	Magnet	5	0	0	0	0	0	1	0	0	0	0
JS3	74	Magnet	5	0	0	0	0	0	0	0	0	0	0
JS4	74	Magnet	5	1	0	0	0	0	0	0	0	0	0
JS5	74	Magnet	6	0	0	0	0	0	0	0	0	0	0
JS6	74	Magnet	6	0	0	0	0	0	0	1	0	0	0
JS8	74	Magnet	NA	NA	NA	NA	NA	NA	NA	NA	NA	NA	NA
JS9	74	Magnet	NA	NA	NA	NA	NA	NA	NA	NA	NA	NA	NA
JS1	75	Magnet	7	0	0	0	0	0	0	0	0	0	0
JS10	75	Magnet	7	0	0	0	0	0	0	1	0	0	0
JS2	75	Magnet	6	0	0	0	0	0	0	0	1	1	1
JS3	75	Magnet	6	0	0	0	0	0	0	0	0	0	0
JS4	75	Magnet	6	0	0	0	0	0	0	0	0	0	0
JS5	75	Magnet	7	0	0	0	0	0	0	1	0	0	0
JS6	75	Magnet	7	0	0	0	1	0	0	1	0	0	1
JS8	75	Magnet	NA	NA	NA	NA	NA	NA	NA	NA	NA	NA	NA
JS9	75	Magnet	NA	NA	NA	NA	NA	NA	NA	NA	NA	NA	NA
JS1	76	Magnet	8	0	0	0	1	0	0	1	0	0	1
JS10	76	Magnet	8	0	0	0	0	0	0	0	0	0	0
JS2	76	Magnet	7	0	0	0	0	0	1	0	0	0	0
JS3	76	Magnet	7	0	0	0	0	0	0	0	0	0	0
JS4	76	Magnet	7	1	0	0	0	0	0	0	0	0	0
JS5	76	Magnet	8	0	0	0	0	0	0	0	0	0	0
JS6	76	Magnet	8	0	0	0	0	0	0	0	0	0	0
JS8	76	Magnet	NA	NA	NA	NA	NA	NA	NA	NA	NA	NA	NA
JS9	76	Magnet	NA	NA	NA	NA	NA	NA	NA	NA	NA	NA	NA
JS1	77	Magnet	9	0	0	0	0	0	0	1	0	0	0
JS10	77	Magnet	9	0	0	0	0	0	0	1	0	0	0
JS2	77	Magnet	8	0	0	0	0	0	0	0	0	0	0
JS3	77	Magnet	8	0	0	0	0	0	0	0	0	0	0
JS4	77	Magnet	8	1	0	0	0	0	0	0	0	0	0
JS5	77	Magnet	9	0	0	0	0	0	0	0	0	0	0
JS6	77	Magnet	9	0	0	0	0	0	0	1	0	0	0
JS8	77	Magnet	NA	NA	NA	NA	NA	NA	NA	NA	NA	NA	NA
JS9	77	Magnet	NA	NA	NA	NA	NA	NA	NA	NA	NA	NA	NA
JS1	78	Magnet	10	0	0	0	0	0	1	1	0	0	1
JS10	78	Magnet	10	0	0	0	0	0	0	1	0	0	0
JS2	78	Magnet	9	0	0	0	0	0	1	0	0	0	0
JS3	78	Magnet	9	0	0	0	0	0	0	0	0	0	0
JS4	78	Magnet	9	0	0	0	0	0	0	0	0	0	0
JS5	78	Magnet	10	0	0	0	0	0	0	0	0	0	0
JS6	78	Magnet	10	0	0	0	0	0	0	1	0	0	0
JS8	78	Magnet	NA	NA	NA	NA	NA	NA	NA	NA	NA	NA	NA
JS9	78	Magnet	NA	NA	NA	NA	NA	NA	NA	NA	NA	NA	NA
JS1	79	Magnet	11	0	0	0	0	0	0	1	0	0	0
JS10	79	Magnet	11	0	0	0	0	0	0	1	0	0	0
JS2	79	Magnet	10	0	0	0	0	0	1	0	1	0	1
JS3	79	Magnet	10	0	0	0	0	0	0	0	0	0	0
JS4	79	Magnet	10	0	0	0	0	0	0	0	1	0	0
JS5	79	Magnet	11	0	0	0	1	0	0	1	0	0	1
JS6	79	Magnet	11	0	0	0	1	0	0	1	0	0	1
JS8	79	Magnet	1	0	0	0	0	0	0	1	0	0	0
JS9	79	Magnet	1	1	0	0	0	0	0	1	0	0	1
JS1	80	Magnet	12	0	0	0	1	0	1	1	0	0	1
JS10	80	Magnet	12	0	0	0	0	0	0	1	0	0	0
JS2	80	Magnet	11	0	0	0	0	0	1	0	0	0	0
JS3	80	Magnet	11	0	0	0	0	0	0	1	0	0	0
JS4	80	Magnet	11	0	0	0	0	0	0	0	1	0	0
JS5	80	Magnet	12	0	0	0	0	0	0	1	0	0	0
JS6	80	Magnet	12	0	0	0	1	0	0	1	0	0	1
JS8	80	Magnet	2	0	0	1	0	0	0	1	0	0	1
JS9	80	Magnet	2	1	0	0	0	0	0	1	0	0	1
JS1	81	Magnet	13	0	0	0	1	0	1	1	0	0	1
JS10	81	Magnet	13	0	0	0	0	0	0	1	0	0	0
JS2	81	Magnet	12	0	0	0	0	0	1	0	0	0	0
JS3	81	Magnet	12	1	0	0	0	0	0	1	0	0	1
JS4	81	Magnet	12	0	0	0	0	0	0	0	0	0	0
JS5	81	Magnet	13	0	0	0	0	0	0	1	0	0	0
JS6	81	Magnet	13	0	0	0	0	0	0	1	0	0	0
JS8	81	Magnet	3	0	0	0	0	0	0	1	0	0	0
JS9	81	Magnet	3	1	0	0	0	0	0	1	0	0	1
JS1	82	Magnet	14	0	0	0	1	0	1	1	0	0	1
JS10	82	Magnet	14	0	0	0	0	0	0	1	0	0	0
JS2	82	Magnet	13	0	0	0	0	0	0	0	0	0	0
JS3	82	Magnet	13	0	0	0	0	0	0	0	0	0	0
JS4	82	Magnet	13	0	0	0	0	0	0	0	0	0	0
JS5	82	Magnet	14	0	0	0	0	0	0	0	0	0	0
JS6	82	Magnet	14	0	0	0	1	0	0	1	0	0	1
JS8	82	Magnet	4	0	0	0	0	0	0	1	0	0	0
JS9	82	Magnet	4	0	0	0	0	0	0	1	0	0	0
JS1	83	Magnet	15	0	0	0	0	0	1	1	0	0	1
JS10	83	Magnet	1	1	0	0	0	0	0	1	0	0	1
JS2	83	Magnet	14	0	0	0	0	0	0	0	0	0	0
JS3	83	Magnet	1	1	0	0	0	0	0	1	0	0	1
JS4	83	Magnet	14	1	0	0	0	0	0	0	0	0	0
JS5	83	Magnet	15	0	0	0	1	0	0	1	0	0	1
JS6	83	Magnet	1	0	0	0	1	0	0	1	0	0	1
JS8	83	Magnet	1	0	0	0	0	0	0	1	0	0	0
JS9	83	Magnet	5	0	0	0	0	0	0	1	0	0	0
JS1	84	Magnet	2	0	0	0	1	0	1	1	0	0	1
JS10	84	Magnet	2	1	0	0	0	0	0	1	0	0	1
JS2	84	Magnet	2	0	0	0	0	0	0	1	0	0	0
JS3	84	Magnet	2	1	0	0	1	0	0	1	0	0	1
JS4	84	Magnet	2	1	0	0	0	0	0	0	0	0	0
JS5	84	Magnet	2	0	0	1	1	0	0	1	0	0	1
JS6	84	Magnet	2	0	0	0	1	0	0	1	0	0	1
JS8	84	Magnet	2	0	0	1	1	0	0	1	0	0	1
JS9	84	Magnet	2	1	0	0	0	0	0	1	0	0	1
JS1	85	Magnet	3	0	0	0	1	0	0	1	0	0	1
JS10	85	Magnet	3	0	0	0	0	0	0	1	0	0	0
JS2	85	Magnet	3	0	0	0	0	0	1	0	0	0	0
JS3	85	Magnet	3	1	0	0	1	0	0	1	0	0	1
JS4	85	Magnet	3	0	0	0	0	0	0	0	0	0	0
JS5	85	Magnet	3	0	0	1	1	0	0	0	0	0	1
JS6	85	Magnet	3	0	0	0	1	0	0	1	0	0	1
JS8	85	Magnet	3	0	0	0	1	0	0	1	0	0	1
JS9	85	Magnet	3	1	0	0	0	0	0	1	0	0	1
JS1	86	Magnet	4	0	0	0	1	0	0	1	0	0	1
JS10	86	Magnet	4	0	0	0	1	0	0	1	0	0	1
JS2	86	Magnet	4	0	0	0	0	0	1	0	0	0	0
JS3	86	Magnet	4	0	0	0	0	0	0	1	0	0	0
JS4	86	Magnet	4	0	0	0	0	0	0	0	0	0	0
JS5	86	Magnet	4	0	0	0	1	0	0	1	0	0	1
JS6	86	Magnet	4	0	0	0	1	0	0	1	0	0	1
JS8	86	Magnet	4	0	0	0	1	0	0	1	0	0	1
JS9	86	Magnet	4	1	0	0	0	0	0	1	0	0	1
JS1	87	Magnet	5	0	0	0	0	0	1	1	0	0	1
JS10	87	Magnet	5	0	0	0	0	0	0	1	0	0	0
JS2	87	Magnet	5	0	0	0	0	0	0	0	0	0	0
JS3	87	Magnet	5	0	0	0	0	0	0	1	0	0	0
JS4	87	Magnet	5	0	0	0	0	0	0	0	0	0	0
JS5	87	Magnet	5	0	0	0	0	0	0	0	0	0	0
JS6	87	Magnet	5	0	0	0	0	0	0	0	0	0	0
JS8	87	Magnet	5	0	0	0	1	0	0	1	0	0	1
JS9	87	Magnet	5	0	0	0	0	0	0	1	0	0	0
JS1	88	Magnet	6	0	0	0	0	0	0	1	0	0	0
JS10	88	Magnet	6	1	0	0	1	0	0	1	0	0	1
JS2	88	Magnet	6	0	0	0	0	0	0	0	0	0	0
JS3	88	Magnet	6	1	0	0	0	0	0	1	0	0	1
JS4	88	Magnet	6	0	0	0	0	0	0	0	0	0	0
JS5	88	Magnet	6	0	0	0	1	1	0	1	0	0	1
JS6	88	Magnet	6	0	0	0	0	0	0	0	0	0	0
JS8	88	Magnet	6	0	0	0	0	0	0	1	0	0	0
JS9	88	Magnet	6	1	0	0	0	0	0	1	0	0	1
JS1	89	Magnet	7	0	0	0	0	0	0	1	0	0	0
JS10	89	Magnet	7	1	0	0	0	0	0	1	0	0	1
JS2	89	Magnet	7	1	0	0	0	0	0	0	1	0	1
JS3	89	Magnet	7	1	0	0	1	0	0	1	0	0	1
JS4	89	Magnet	7	0	0	0	0	0	0	0	1	0	0
JS5	89	Magnet	7	0	0	0	1	0	0	1	0	0	1
JS6	89	Magnet	7	0	0	0	1	0	0	1	0	0	1
JS8	89	Magnet	7	0	0	0	1	0	0	1	0	0	1
JS9	89	Magnet	7	1	0	0	0	0	0	1	0	0	1
JS1	90	Magnet	8	0	0	0	1	0	0	1	0	0	1
JS10	90	Magnet	8	0	0	0	1	0	0	1	0	0	1
JS2	90	Magnet	8	0	0	0	0	0	0	0	1	0	0
JS3	90	Magnet	8	0	0	0	1	0	0	1	0	0	1
JS4	90	Magnet	8	0	0	0	0	0	0	0	1	0	0
JS5	90	Magnet	8	0	0	0	0	0	0	1	0	0	0
JS6	90	Magnet	8	0	0	0	1	0	1	1	0	0	1
JS8	90	Magnet	8	0	0	0	1	0	0	1	0	0	1
JS9	90	Magnet	8	0	0	0	0	0	0	1	0	0	0
JS1	91	Magnet	9	0	0	0	0	0	1	1	0	0	1
JS10	91	Magnet	9	0	0	0	0	0	0	1	0	0	0
JS2	91	Magnet	9	1	0	0	0	0	0	0	1	0	1
JS3	91	Magnet	9	0	0	0	1	0	0	1	0	0	1
JS4	91	Magnet	9	0	0	0	0	0	0	0	1	0	0
JS5	91	Magnet	9	0	0	0	0	0	0	1	0	0	0
JS6	91	Magnet	9	0	0	0	1	0	1	0	0	0	1
JS8	91	Magnet	9	0	0	0	1	0	0	1	0	0	1
JS9	91	Magnet	9	0	0	0	0	0	0	1	0	0	0
JS1	92	Magnet	10	0	0	0	0	0	0	1	0	0	0
JS10	92	Magnet	10	0	0	0	0	0	0	0	0	0	0
JS2	92	Magnet	10	1	0	0	0	0	0	0	1	0	1
JS3	92	Magnet	10	1	0	0	0	0	0	1	0	0	1
JS4	92	Magnet	10	0	0	0	0	0	0	0	1	0	0
JS5	92	Magnet	10	0	0	0	0	0	0	1	0	0	0
JS6	92	Magnet	10	0	0	0	1	0	1	1	0	0	1
JS8	92	Magnet	10	1	0	0	0	0	0	1	0	0	1
JS9	92	Magnet	10	1	0	0	0	0	0	1	0	0	1
JS1	93	Magnet	11	0	0	0	1	0	0	1	0	0	1
JS10	93	Magnet	11	0	0	0	1	0	0	1	0	0	1
JS2	93	Magnet	11	1	0	0	0	0	0	0	0	0	0
JS3	93	Magnet	11	0	0	0	0	0	0	1	0	0	0
JS4	93	Magnet	11	0	0	0	0	0	0	0	1	0	0
JS5	93	Magnet	11	0	0	0	1	0	0	0	0	0	0
JS6	93	Magnet	11	0	0	0	1	0	0	0	0	0	0
JS8	93	Magnet	11	0	0	0	1	0	0	1	0	0	1
JS9	93	Magnet	11	1	0	0	0	0	1	1	0	0	1
JS1	94	Magnet	12	0	0	0	0	0	0	1	0	0	0
JS10	94	Magnet	12	1	0	0	0	0	0	1	0	0	1
JS2	94	Magnet	12	1	1	0	0	0	0	0	1	0	1
JS3	94	Magnet	12	1	0	0	0	0	1	1	0	0	1
JS4	94	Magnet	1	1	0	0	0	0	0	0	1	0	1
JS5	94	Magnet	12	0	0	1	1	0	0	1	0	0	1
JS6	94	Magnet	1	0	0	0	1	0	1	1	0	0	1
JS8	94	Magnet	1	0	0	0	1	0	0	1	0	0	1
JS9	94	Magnet	12	0	0	0	0	0	0	1	0	0	0
JS1	95	Magnet	2	0	0	0	0	0	1	1	0	0	1
JS10	95	Magnet	2	1	0	0	0	0	0	0	0	0	0
JS2	95	Magnet	2	0	0	0	0	0	0	0	0	0	0
JS3	95	Magnet	NA	NA	NA	NA	NA	NA	NA	NA	NA	NA	NA
JS4	95	Magnet	2	1	0	0	0	0	0	0	0	0	0
JS5	95	Magnet	2	0	0	0	1	0	0	0	0	0	0
JS6	95	Magnet	2	0	0	0	0	0	1	0	0	0	0
JS8	95	Magnet	2	1	1	0	1	0	0	1	0	0	1
JS9	95	Magnet	2	1	0	0	0	0	0	0	0	0	0
JS1	96	Magnet	3	0	0	0	0	0	1	1	0	0	1
JS10	96	Magnet	3	0	0	0	0	0	0	1	0	0	0
JS2	96	Magnet	3	0	0	0	0	0	0	1	0	0	0
JS3	96	Magnet	NA	NA	NA	NA	NA	NA	NA	NA	NA	NA	NA
JS4	96	Magnet	3	0	1	0	0	0	0	0	1	0	1
JS5	96	Magnet	3	0	0	1	1	0	0	1	0	0	1
JS6	96	Magnet	3	0	0	0	1	1	1	0	0	0	1
JS8	96	Magnet	3	0	0	0	1	0	0	1	0	0	1
JS9	96	Magnet	3	1	0	0	0	0	1	1	0	0	1
JS1	97	Magnet	4	0	0	0	0	0	1	1	0	0	1
JS10	97	Magnet	4	0	0	0	0	0	0	0	0	0	0
JS2	97	Magnet	4	0	0	0	0	0	0	0	0	0	0
JS3	97	Magnet	NA	NA	NA	NA	NA	NA	NA	NA	NA	NA	NA
JS4	97	Magnet	4	0	0	0	0	0	0	0	0	0	0
JS5	97	Magnet	4	0	0	0	1	0	0	1	0	0	1
JS6	97	Magnet	4	0	0	0	1	0	1	0	0	0	1
JS8	97	Magnet	4	0	0	0	1	0	0	1	0	0	1
JS9	97	Magnet	4	1	0	0	0	1	0	1	0	0	1
JS1	98	Magnet	5	0	0	0	1	0	0	1	0	0	1
JS10	98	Magnet	5	0	0	0	0	0	0	0	0	0	0
JS2	98	Magnet	5	1	0	0	0	0	1	0	0	0	1
JS3	98	Magnet	NA	NA	NA	NA	NA	NA	NA	NA	NA	NA	NA
JS4	98	Magnet	5	0	0	0	0	0	0	0	0	0	0
JS5	98	Magnet	5	0	0	0	1	0	0	1	0	0	1
JS6	98	Magnet	5	0	0	1	1	0	0	1	0	0	1
JS8	98	Magnet	5	0	0	0	1	0	0	1	0	0	1
JS9	98	Magnet	5	1	0	0	0	0	0	1	0	0	1
JS1	99	Magnet	6	1	0	0	0	0	1	1	0	0	1
JS10	99	Magnet	6	0	0	0	0	0	0	0	0	0	0
JS2	99	Magnet	6	0	0	0	0	0	1	0	0	0	0
JS3	99	Magnet	NA	NA	NA	NA	NA	NA	NA	NA	NA	NA	NA
JS4	99	Magnet	6	0	0	0	0	0	0	0	0	0	0
JS5	99	Magnet	6	0	0	0	1	0	0	1	0	0	1
JS6	99	Magnet	6	0	0	0	1	0	0	1	0	0	1
JS8	99	Magnet	6	0	0	0	1	0	0	1	0	0	1
JS9	99	Magnet	6	0	0	0	0	0	0	1	0	0	0
JS1	100	Magnet	7	0	0	0	1	0	1	0	0	0	1
JS10	100	Magnet	7	0	0	0	0	0	0	0	0	0	0
JS2	100	Magnet	7	0	0	0	0	0	1	1	0	0	1
JS3	100	Magnet	NA	NA	NA	NA	NA	NA	NA	NA	NA	NA	NA
JS4	100	Magnet	7	0	0	0	0	0	0	0	0	0	0
JS5	100	Magnet	7	0	0	0	1	0	0	1	0	0	1
JS6	100	Magnet	7	0	0	1	1	0	0	1	0	1	1
JS8	100	Magnet	7	0	0	0	1	0	0	1	0	1	1
JS9	100	Magnet	7	0	0	0	0	0	0	1	0	0	0
JS1	101	Magnet	8	0	0	0	1	0	1	1	0	0	1
JS10	101	Magnet	8	0	0	0	0	0	0	1	0	0	0
JS2	101	Magnet	8	0	0	0	0	0	0	1	0	1	1
JS3	101	Magnet	NA	NA	NA	NA	NA	NA	NA	NA	NA	NA	NA
JS4	101	Magnet	8	0	0	0	0	0	0	0	0	0	0
JS5	101	Magnet	8	0	0	1	1	0	0	1	0	0	1
JS6	101	Magnet	8	0	0	0	1	0	0	1	0	0	1
JS8	101	Magnet	8	0	0	0	0	0	0	1	0	0	0
JS9	101	Magnet	8	0	0	0	0	0	1	1	0	0	1
JS1	102	Magnet	9	1	0	0	1	0	0	1	0	0	1
JS10	102	Magnet	9	0	0	0	0	0	0	0	0	0	0
JS2	102	Magnet	9	0	0	0	0	0	1	1	0	0	1
JS3	102	Magnet	NA	NA	NA	NA	NA	NA	NA	NA	NA	NA	NA
JS4	102	Magnet	9	0	0	0	0	0	0	0	0	0	0
JS5	102	Magnet	9	0	0	0	0	0	0	1	0	0	0
JS6	102	Magnet	9	0	0	0	1	0	0	1	0	0	1
JS8	102	Magnet	9	0	0	0	0	1	0	1	0	1	1
JS9	102	Magnet	9	0	0	0	0	0	1	1	0	0	1
